# Supplementary material for: Avian IRF1 and IRF7 Play Overlapping and Distinct Roles in Regulating IFN-Dependent and -Independent Antiviral Responses to Duck Tembusu Virus Infection
Source: Viruses. 2022 Jul 9;14(7):1506. doi: 10.3390/v14071506 (PMC9315619; doi:10.3390/v14071506)
Supplement: Supplementary file 1 [file viruses-14-01506-s001.zip]

Archive with 11 entries (11 files):
- FIGURE S1.tif
- FIGURE S2.tif
- FIGURE S3.tif
- FIGURE S4.tif
- FIGURE S5.tif
- FIGURE S6.tif
- FIGURE S7.tif
- Figure S8.tif
- Figure S9.tif
- TABLE S-2.pdf
- TABLE S1.pdf
